# Supplementary material for: catena-Poly[[diaqua­bis­(2-ethyl-1H-imidazole-κN 3)cadmium]-μ-sulfato-κ2 O:O′]
Source: Acta Crystallogr Sect E Struct Rep Online. 2012 Apr 21;68(Pt 5):m655. doi: 10.1107/S1600536812017059 (PMC3344375; doi:10.1107/S1600536812017059)
Supplement: Supplementary file 2 [file e-68-0m655-Isup2.hkl]

# 
# h,k,l, Fc-squared, Fo-squared, sigma(Fo-squared) and status flag 
# 
data_I
_shelx_title ' a in Pbcn' 
_shelx_refln_list_code          4 
_shelx_F_calc_maximum      151.24 
_exptl_crystal_F_000       880.00 
_reflns_d_resolution_high  0.7697 
 
loop_ 
 _symmetry_equiv_pos_as_xyz 
 'x, y, z' 
 '-x+1/2, -y+1/2, z+1/2' 
 '-x, y, -z+1/2' 
 'x+1/2, -y+1/2, -z' 
 '-x, -y, -z' 
 'x-1/2, y-1/2, -z-1/2' 
 'x, -y, z-1/2' 
 '-x-1/2, y-1/2, z' 
 
_cell_length_a    14.4653 
_cell_length_b    15.8298 
_cell_length_c     6.9905 
_cell_angle_alpha  90.000 
_cell_angle_beta   90.000 
_cell_angle_gamma  90.000 
 
_shelx_F_squared_multiplier     1.000 
 
loop_ 
 _refln_index_h 
 _refln_index_k 
 _refln_index_l 
 _refln_F_squared_calc 
 _refln_F_squared_meas 
 _refln_F_squared_sigma 
 _refln_observed_status 
   6   0   0    11736.28    11866.71    100.48 o 
  10   0   0    16385.23    15455.92    295.78 o 
  12   0   0    18308.88    19740.04    189.19 o 
  14   0   0     3644.09     4243.53    100.35 o 
  16   0   0     3321.17     3533.66    121.66 o 
  18   0   0     4379.61     3996.80     99.32 o 
   5   1   0      421.45      179.55      3.85 o 
   7   1   0      800.29      758.45     16.26 o 
   9   1   0     3133.56     3463.35     56.46 o 
  11   1   0     4353.09     4595.79    109.45 o 
  13   1   0      909.30      687.27     16.32 o 
  15   1   0     1800.15     1586.89     40.38 o 
  17   1   0      117.66      134.12     23.89 o 
   8   2   0    16355.41    18024.28    543.39 o 
  10   2   0     2743.39     3118.39     36.42 o 
  12   2   0     3094.73     3010.19     53.28 o 
  14   2   0     2196.62     1937.21     40.94 o 
  16   2   0     1893.29     2042.20     75.09 o 
  18   2   0     1827.21     1985.61     60.88 o 
   7   3   0    14173.69    14714.58    259.22 o 
   9   3   0    11655.73    11305.90    120.33 o 
  11   3   0     8480.22     8619.31     99.38 o 
  13   3   0     1756.86     1981.66     35.54 o 
  15   3   0     5132.46     5171.65     91.39 o 
  17   3   0      980.76      902.95     41.50 o 
   2   4   0     6050.07     5773.25     41.67 o 
   4   4   0      901.25      828.23      7.00 o 
   6   4   0     2790.04     2799.08     28.86 o 
   8   4   0       10.44       34.74      4.79 o 
  10   4   0      267.18      291.58      6.70 o 
  12   4   0      366.82      335.81     14.67 o 
  14   4   0      385.65      381.19     15.06 o 
  16   4   0      106.31       90.66     14.83 o 
  18   4   0        3.20       15.34     12.47 o 
   1   5   0     2677.68     2575.83     19.79 o 
   7   5   0     8274.92     8605.65    142.24 o 
   9   5   0     4131.93     3987.05     74.44 o 
  11   5   0     2554.79     2387.30     55.80 o 
  13   5   0     2666.78     2910.02     64.31 o 
  15   5   0     1970.05     2197.88     55.52 o 
  17   5   0     1113.79     1027.40     31.59 o 
   0   6   0     2489.36     2774.64     32.60 o 
   2   6   0     1144.61     1267.28     11.32 o 
   4   6   0    13774.94    13119.04    164.12 o 
   6   6   0    11989.11    11833.65    150.24 o 
   8   6   0      765.26      894.98     10.13 o 
  10   6   0      840.62      597.66     19.28 o 
  12   6   0      211.29      186.37     13.66 o 
  14   6   0       23.51       16.24      6.93 o 
  16   6   0       64.04       78.79     12.66 o 
   1   7   0    11885.07    12735.94    229.02 o 
   3   7   0     6308.77     5844.29     63.21 o 
   5   7   0     9716.99     8740.08    107.49 o 
   7   7   0      554.06      589.28     10.79 o 
   9   7   0     2156.01     2536.02     47.00 o 
  11   7   0     3661.91     3627.47     72.80 o 
  13   7   0     5017.55     4728.24    108.21 o 
  15   7   0      517.16      424.97     18.00 o 
  17   7   0      995.19     1052.24     40.12 o 
   2   8   0    15324.74    14837.77    144.86 o 
   4   8   0        8.51       41.74      6.54 o 
   6   8   0     1832.77     2141.64     30.95 o 
   8   8   0      833.64      650.40     13.77 o 
  10   8   0     2229.92     1990.56     41.50 o 
  12   8   0      586.27      668.15     20.16 o 
  14   8   0      513.53      538.43     17.76 o 
  16   8   0      109.61      111.19     12.93 o 
   1   9   0     2728.18     2421.61     27.23 o 
   3   9   0     1045.43      845.93     15.93 o 
   5   9   0     5479.10     6266.77     90.15 o 
   7   9   0     3305.72     3240.96     38.83 o 
   9   9   0     2819.36     2415.89     90.00 o 
  11   9   0     3019.39     3102.32     58.53 o 
  13   9   0     1628.72     1762.47     45.55 o 
  15   9   0      501.00      487.01     18.97 o 
   0  10   0    12010.47    11353.38    116.16 o 
   2  10   0    18462.19    20027.81    374.17 o 
   4  10   0     2467.92     2340.99     35.09 o 
   6  10   0     6705.84     6270.77    114.48 o 
   8  10   0     8540.79     8984.99    217.36 o 
  10  10   0     7502.34     8012.82    183.36 o 
  12  10   0     1523.79     1394.89     38.14 o 
  14  10   0     1932.45     1977.06     51.62 o 
  16  10   0     1311.31     1229.45     44.47 o 
   1  11   0     1142.91     1137.69     20.18 o 
   3  11   0       81.68      115.09      6.27 o 
   5  11   0      388.07      355.45      9.39 o 
   7  11   0      210.01      157.34     19.85 o 
   9  11   0       46.84       49.25      9.58 o 
  11  11   0      117.37      149.28     18.98 o 
  13  11   0      103.08       97.54     13.47 o 
  15  11   0      422.52      447.13     22.21 o 
   0  12   0     6226.36     5833.93    179.49 o 
   2  12   0     7356.09     7380.54    151.39 o 
   4  12   0    10319.20    10176.26    167.51 o 
   6  12   0     9847.73    10016.86    242.38 o 
   8  12   0    11071.17    11817.19    209.54 o 
  10  12   0     3838.43     3875.27     79.50 o 
  12  12   0     2923.64     2706.88     76.65 o 
  14  12   0     3567.57     3791.89     56.09 o 
   1  13   0     3699.14     3651.56     59.29 o 
   3  13   0     3710.63     3559.58    101.93 o 
   5  13   0     7582.14     8062.64    149.17 o 
   7  13   0     4067.52     3951.32    109.37 o 
   9  13   0     2191.87     1787.87     39.13 o 
  11  13   0     1538.03     1574.19     49.25 o 
  13  13   0     1147.56     1225.69     30.62 o 
   0  14   0     4954.55     5488.24    281.32 o 
   2  14   0      875.26      806.05     33.69 o 
   4  14   0      502.47      423.06     25.83 o 
   6  14   0      274.14      331.24     29.28 o 
   8  14   0     1636.38     1683.56     76.12 o 
  10  14   0      887.05      772.02     35.38 o 
  12  14   0     1594.42     1694.67     55.37 o 
   1  15   0     4873.18     5128.50     82.96 o 
   3  15   0     7184.35     7416.26    151.59 o 
   5  15   0     7853.30     8369.04    179.49 o 
   7  15   0     3313.68     3236.54    124.57 o 
   9  15   0     1990.70     2147.73     83.77 o 
  11  15   0     4088.07     4263.33    129.15 o 
   0  16   0      123.17       86.14     21.04 o 
   2  16   0     1003.54     1009.97     26.33 o 
   4  16   0     1226.02     1279.47     32.31 o 
   6  16   0      245.85      217.74     19.18 o 
   8  16   0      197.71      204.52     20.65 o 
  10  16   0       71.59       51.55     21.14 o 
   1  17   0     1047.24      949.61     36.37 o 
   3  17   0     1717.86     1859.36     59.15 o 
   5  17   0     1070.32     1052.05     28.84 o 
   7  17   0      847.69      836.02     29.68 o 
   9  17   0     1434.90     1543.08     67.77 o 
   0  18   0     1708.54     1820.29     69.21 o 
   2  18   0     1220.67     1261.98     39.02 o 
   4  18   0      743.71      640.21     27.86 o 
   6  18   0      310.90      317.27     31.90 o 
   8  18   0     1253.00     1329.78     53.56 o 
   1  19   0        8.30       15.15      6.86 o 
   3  19   0      358.77      394.33     19.41 o 
   5  19   0      187.12      150.24     46.92 o 
   7  19   0      109.06       64.76     40.11 o 
   0  20   0      578.77      716.14     34.76 o 
   2  20   0      308.83      243.77     50.17 o 
   4  20   0      232.80      173.15     80.44 o 
   2   1   1      234.00      279.48      2.65 o 
   3   1   1     1573.10     1422.45     10.35 o 
   4   1   1      406.43      427.87      4.36 o 
   5   1   1     6842.02     6773.86     25.84 o 
   6   1   1     1260.20     1518.43     14.23 o 
   7   1   1    11551.37    11645.37    127.10 o 
   8   1   1     1939.25     2048.34     21.01 o 
   9   1   1    10672.24    10789.71     90.93 o 
  10   1   1       55.25       71.34      4.41 o 
  11   1   1     5745.18     5700.57     57.53 o 
  12   1   1      476.83      452.01      7.77 o 
  13   1   1     2091.06     2039.41     24.13 o 
  14   1   1        0.66        8.19      4.46 o 
  15   1   1     1027.64     1075.17     19.61 o 
  16   1   1       10.79       17.61      6.21 o 
  17   1   1     3168.54     3264.73     68.49 o 
  18   1   1       14.46       11.40      7.50 o 
   0   2   1     3296.52     3457.82     36.89 o 
   1   2   1       52.94       69.75      1.65 o 
   2   2   1     4593.04     4321.41     51.01 o 
   3   2   1     6568.51     6185.72     29.87 o 
   4   2   1       94.38       91.49      3.26 o 
   5   2   1     3542.37     3495.57     27.82 o 
   6   2   1     1392.16     1440.31     14.10 o 
   7   2   1       36.01       10.49      1.77 o 
   8   2   1     2081.13     1993.77     19.32 o 
   9   2   1     2198.04     2226.61     22.42 o 
  10   2   1     2974.33     2817.44     33.40 o 
  11   2   1       60.70      137.79     12.30 o 
  12   2   1        3.92       16.10      4.51 o 
  13   2   1       35.04       35.32      5.47 o 
  14   2   1      440.04      467.84     13.26 o 
  15   2   1        0.16       15.52      7.35 o 
  16   2   1       42.40       53.87      8.45 o 
  17   2   1       18.19       20.88     11.30 o 
  18   2   1      361.59      338.20     31.70 o 
   2   3   1     1821.69     1633.57      8.80 o 
   4   3   1      623.10      718.88      7.79 o 
   5   3   1    10741.55     9779.88    120.25 o 
   6   3   1     1074.11      919.48     11.42 o 
   7   3   1     6542.03     6416.00     61.36 o 
   8   3   1      141.02      276.65      6.16 o 
   9   3   1     4693.96     4631.79     41.81 o 
  10   3   1        2.40        2.45      3.65 o 
  11   3   1     5939.49     6012.45     57.68 o 
  12   3   1        1.10        6.78      4.85 o 
  13   3   1     4713.65     4858.11     45.64 o 
  14   3   1       14.43       17.35      6.16 o 
  15   3   1     4341.23     4379.92     62.32 o 
  16   3   1       15.39        4.90      6.74 o 
  17   3   1     1537.57     1552.23     40.47 o 
  18   3   1       35.43       29.72      7.75 o 
   0   4   1     3319.26     2940.33     33.22 o 
   1   4   1     8349.59     7747.24    160.40 o 
   3   4   1     5903.15     5769.30     37.68 o 
   5   4   1     1435.46     1511.16     16.28 o 
   6   4   1     9353.62     8923.79     74.15 o 
   7   4   1      742.40      456.30      8.33 o 
   8   4   1     4364.03     4225.79     28.76 o 
   9   4   1      327.89      436.21      9.54 o 
  10   4   1     5092.09     5303.26     46.65 o 
  11   4   1      339.21      194.83     11.08 o 
  12   4   1     6688.58     6760.34     68.98 o 
  13   4   1       85.76       40.89      6.62 o 
  14   4   1     8762.94     8984.05    115.82 o 
  15   4   1       28.32       74.99      9.14 o 
  16   4   1     2578.14     2531.39     34.37 o 
  17   4   1        5.40        2.92      6.06 o 
  18   4   1      829.52      791.28     18.07 o 
   1   5   1     1055.80      874.92      6.60 o 
   2   5   1      761.99     1014.46      6.16 o 
   3   5   1     5444.79     5449.92     47.86 o 
   4   5   1       25.06       78.71      5.47 o 
   5   5   1     1248.55     1289.06     13.66 o 
   6   5   1       15.12        9.01      3.95 o 
   7   5   1     2731.46     2869.50     35.80 o 
   8   5   1     1569.16     1338.32     16.31 o 
   9   5   1     2242.63     2363.76     24.23 o 
  10   5   1      303.44      243.99      9.76 o 
  11   5   1      254.53      254.57     10.86 o 
  12   5   1       54.60      156.09     18.96 o 
  13   5   1        7.33        9.50      3.87 o 
  14   5   1        1.40       40.47     14.71 o 
  15   5   1      401.58      395.66     13.22 o 
  16   5   1       41.26       36.56     11.01 o 
  17   5   1       71.31       84.21     11.42 o 
  18   5   1       25.95       42.96      9.93 o 
   1   6   1      190.90      197.67      3.31 o 
   2   6   1    15667.90    15822.93     92.12 o 
   3   6   1     1119.28     1438.29     14.51 o 
   5   6   1     1501.28     1572.11     17.85 o 
   6   6   1    22220.44    23807.40    136.68 o 
   7   6   1      672.01      509.15     12.13 o 
   8   6   1    16691.01    17122.34    131.05 o 
   9   6   1      240.22      245.19      7.33 o 
  10   6   1     7607.34     7896.87     69.97 o 
  11   6   1       26.69       45.92      5.77 o 
  12   6   1    11138.87    11380.61    101.93 o 
  13   6   1        5.20       -3.34      5.21 o 
  14   6   1     6344.97     6442.06     82.74 o 
  15   6   1       34.00       13.10      6.04 o 
  16   6   1     4475.51     4574.96     78.64 o 
  17   6   1       22.03       11.51      5.48 o 
   1   7   1     4356.51     4072.28     26.80 o 
   2   7   1      280.17      290.90      8.03 o 
   3   7   1     3488.61     3175.40     26.22 o 
   4   7   1      577.35      418.14      8.87 o 
   5   7   1     7507.26     7173.36     43.66 o 
   6   7   1      149.81      222.21      6.22 o 
   7   7   1     4872.53     4909.94     52.58 o 
   8   7   1      274.48      282.82     12.77 o 
   9   7   1     1720.50     1671.32     32.59 o 
  10   7   1       35.04       34.32      6.63 o 
  11   7   1     3601.97     3509.53     35.49 o 
  12   7   1      256.03      299.07     23.32 o 
  13   7   1     2193.57     2111.58     31.54 o 
  14   7   1        5.35        7.95      5.33 o 
  15   7   1     1742.84     1664.18     30.92 o 
  16   7   1        1.55       11.38      6.64 o 
  17   7   1     1173.63     1119.85     26.83 o 
   0   8   1    14090.53    14314.79    293.23 o 
   1   8   1       24.53        3.65      4.71 o 
   2   8   1     5814.17     5493.57     48.71 o 
   3   8   1       34.33       24.56      4.07 o 
   4   8   1     6259.32     6378.40     36.98 o 
   5   8   1     2659.21     3019.29     34.20 o 
   6   8   1     7000.85     7016.98     45.06 o 
   7   8   1      480.94      459.30      9.46 o 
   8   8   1     4648.06     4643.80     44.44 o 
   9   8   1       23.16       22.36      5.10 o 
  10   8   1     2933.45     3042.29     41.92 o 
  11   8   1       86.87       74.08      8.50 o 
  12   8   1     3385.33     3546.37     50.85 o 
  13   8   1       11.30       12.12      5.69 o 
  14   8   1      598.80      594.30     14.42 o 
  15   8   1        0.72       16.09      6.28 o 
  16   8   1      949.07      966.10     18.50 o 
  17   8   1        0.36       12.23      8.00 o 
   1   9   1    14451.11    14187.50    110.02 o 
   2   9   1      845.57     1037.66     17.31 o 
   3   9   1    10519.31    10458.81     91.08 o 
   4   9   1      151.09      162.81      4.94 o 
   5   9   1     7832.06     7827.29     55.81 o 
   6   9   1      756.74      921.03     11.38 o 
   7   9   1    13142.13    13716.90    110.51 o 
   8   9   1       26.88       14.79      5.93 o 
   9   9   1    11677.50    12096.13    144.22 o 
  10   9   1      312.94      223.99      9.88 o 
  11   9   1     6644.78     6716.00     73.03 o 
  12   9   1       38.69       12.64      4.53 o 
  13   9   1     2117.77     2070.82     44.88 o 
  14   9   1        1.65        7.12      4.56 o 
  15   9   1     2849.41     2793.32     50.41 o 
  16   9   1        6.06        1.90      5.85 o 
   0  10   1        0.53        8.59      4.79 o 
   1  10   1      246.68      214.93     12.02 o 
   2  10   1      166.39      205.77      4.62 o 
   3  10   1      239.11      148.32      3.49 o 
   4  10   1      122.08      110.92      4.58 o 
   5  10   1      121.74       78.97      5.99 o 
   6  10   1       22.32       58.29      8.72 o 
   7  10   1      717.19      529.08      9.90 o 
   8  10   1     1590.65     1606.39     30.25 o 
   9  10   1      250.20      274.15     15.00 o 
  10  10   1      124.33      119.38     12.84 o 
  11  10   1       44.54       79.07      8.40 o 
  12  10   1        0.13        6.70      3.67 o 
  13  10   1        9.31       12.13      5.28 o 
  14  10   1        0.48       14.09      5.13 o 
  15  10   1        6.65       14.14      6.88 o 
  16  10   1       92.40       83.89     10.61 o 
   1  11   1    10026.22    10277.51     76.89 o 
   2  11   1      661.07      642.93      9.46 o 
   3  11   1     6542.49     6435.84     59.93 o 
   4  11   1       39.72       79.90      9.09 o 
   5  11   1     1575.29     1544.71     19.63 o 
   6  11   1      464.28      332.63      7.08 o 
   7  11   1     2328.58     2281.21     31.22 o 
   8  11   1      244.97      304.85      8.86 o 
   9  11   1     5217.67     5267.33     56.42 o 
  10  11   1        0.00        5.23      3.61 o 
  11  11   1     2131.31     2303.38     61.01 o 
  12  11   1       31.51       11.59      4.30 o 
  13  11   1     1779.02     1851.61     36.17 o 
  14  11   1        3.22        2.64      5.56 o 
  15  11   1     1536.98     1507.25     30.14 o 
   0  12   1     3449.75     3491.39     65.23 o 
   1  12   1       29.75       24.14      7.97 o 
   2  12   1     1159.37     1085.73     16.53 o 
   3  12   1      557.00      450.02     12.06 o 
   4  12   1      665.57      670.72      9.03 o 
   5  12   1       44.44       65.29      6.10 o 
   6  12   1      253.97      219.05      8.29 o 
   7  12   1      261.71      327.30      7.79 o 
   8  12   1      995.73      951.67     19.93 o 
   9  12   1       18.32       24.64      4.47 o 
  10  12   1      727.08      747.05     12.30 o 
  11  12   1        0.85        0.10      3.51 o 
  12  12   1     1270.11     1290.70     36.35 o 
  13  12   1       15.68        9.50      5.96 o 
  14  12   1      430.83      426.94     15.92 o 
  15  12   1       26.91       24.81      5.96 o 
   1  13   1     1214.33     1211.43     21.52 o 
   2  13   1       57.77       54.71      7.34 o 
   3  13   1     2335.10     2327.18     34.43 o 
   4  13   1       15.03       16.04      2.92 o 
   5  13   1     1868.56     1868.72     28.58 o 
   6  13   1       41.11       39.55      5.08 o 
   7  13   1     1284.69     1269.81     25.49 o 
   8  13   1      140.70       89.45      9.09 o 
   9  13   1     1376.73     1337.96     33.42 o 
  10  13   1       21.48       17.03      4.47 o 
  11  13   1      124.22      118.18     15.57 o 
  12  13   1        3.05        3.42      6.26 o 
  13  13   1      399.21      386.78     21.16 o 
  14  13   1        1.41        7.02      5.06 o 
   0  14   1      615.34      594.24     21.59 o 
   1  14   1       86.17      109.72      9.27 o 
   2  14   1     1210.44     1211.93     19.92 o 
   3  14   1      177.04      160.95      6.89 o 
   4  14   1     1575.69     1553.34     26.27 o 
   5  14   1      135.34      120.52     10.93 o 
   6  14   1     2930.06     2962.05     44.33 o 
   7  14   1        0.00        0.62      4.58 o 
   8  14   1      192.32      183.48     15.39 o 
   9  14   1        8.36        4.11      7.25 o 
  10  14   1      401.31      383.76     22.85 o 
  11  14   1        2.16        3.95      5.98 o 
  12  14   1      863.70      823.78     21.58 o 
  13  14   1       32.18       33.64      7.21 o 
   1  15   1     1413.41     1416.38     30.70 o 
   2  15   1       52.09       26.84      5.61 o 
   3  15   1      592.14      539.77     14.33 o 
   4  15   1       69.52       56.24      9.17 o 
   5  15   1      528.01      527.24     13.40 o 
   6  15   1       39.89       23.69      5.84 o 
   7  15   1     1012.46      985.78     32.15 o 
   8  15   1        5.18        6.09      6.97 o 
   9  15   1      717.17      701.92     34.97 o 
  10  15   1      100.91      103.93     16.01 o 
  11  15   1      336.18      275.06     23.97 o 
  12  15   1        8.64        6.11      7.79 o 
   0  16   1     2126.53     2176.10     42.87 o 
   1  16   1        7.26        1.81      6.33 o 
   2  16   1     2768.14     2764.17     38.73 o 
   3  16   1       47.68       42.63      7.62 o 
   4  16   1     2996.96     3008.21     46.31 o 
   5  16   1       78.01       61.71      9.34 o 
   6  16   1     4343.28     4523.31     89.40 o 
   7  16   1       19.84       14.78      6.81 o 
   8  16   1     1333.33     1398.55     38.81 o 
   9  16   1       23.03        6.47     11.03 o 
  10  16   1     1494.66     1546.22     45.68 o 
  11  16   1        3.87        5.54      7.12 o 
   1  17   1      174.68      163.13     13.23 o 
   2  17   1        0.08       -7.79      7.79 o 
   3  17   1       61.61       57.51      8.00 o 
   4  17   1        0.28       -4.98      6.65 o 
   5  17   1       70.23       76.89     11.59 o 
   6  17   1        1.84       -1.65      8.24 o 
   7  17   1        9.42       14.59      7.27 o 
   8  17   1        8.82        8.36      9.94 o 
   9  17   1       52.61       52.93     12.31 o 
  10  17   1       49.81       38.64     13.10 o 
   0  18   1     4302.51     4530.97     73.23 o 
   1  18   1       27.75        2.84     10.24 o 
   2  18   1     3485.85     3632.66     51.74 o 
   3  18   1        0.29       -2.69     17.72 o 
   4  18   1     3030.13     3060.75     71.59 o 
   5  18   1        8.59       -1.62      7.92 o 
   6  18   1     1539.69     1535.39     35.03 o 
   7  18   1       68.89       71.32     13.34 o 
   8  18   1     1757.75     1799.64     59.77 o 
   1  19   1     2567.06     2603.89     52.55 o 
   2  19   1       39.01        8.37      6.98 o 
   3  19   1     1816.26     1786.88     58.03 o 
   4  19   1        1.66        0.34      5.40 o 
   5  19   1      649.02      644.48     35.04 o 
   6  19   1        7.78        4.94      7.91 o 
   0  20   1       57.07       44.59     11.14 o 
   1  20   1        5.33        2.83      5.88 o 
   2  20   1      251.56      191.20     21.41 o 
   3  20   1        0.39        2.91      7.47 o 
   1   0   2     2707.01     2714.92     22.56 o 
   3   0   2      730.07      744.60      7.70 o 
   5   0   2      799.09      858.41      8.78 o 
   6   0   2    10754.46     9922.36    162.36 o 
   7   0   2     1347.99     1403.75     20.38 o 
   8   0   2    17075.29    17834.44    156.50 o 
   9   0   2     1531.20     1526.73     28.48 o 
  10   0   2    22874.79    22810.33    574.48 o 
  11   0   2     1427.85     1237.61     34.35 o 
  12   0   2    13335.13    13385.02    288.52 o 
  13   0   2      322.86      230.41     23.26 o 
  14   0   2     4889.98     4505.72     87.98 o 
  15   0   2      422.12      379.77     19.04 o 
  16   0   2     7841.07     7641.15    163.96 o 
  17   0   2       52.71       23.54      7.48 o 
  18   0   2     3260.33     3652.86    109.45 o 
   2   1   2        3.34       16.34      1.53 o 
   3   1   2     1131.51     1100.72      8.12 o 
   4   1   2      105.46      130.18      3.02 o 
   5   1   2       98.29      146.88      4.10 o 
   6   1   2        1.85       13.35      2.00 o 
   7   1   2     1239.80     1141.68      9.99 o 
   8   1   2      449.60      488.80      9.05 o 
   9   1   2     4562.09     3828.11     31.53 o 
  10   1   2      126.93      167.53     10.54 o 
  11   1   2     2834.94     2688.70     31.45 o 
  12   1   2      203.76      283.02     26.22 o 
  13   1   2     2231.83     2465.43     37.23 o 
  14   1   2        3.61       19.09      8.10 o 
  15   1   2      648.37      712.91     19.18 o 
  16   1   2       24.57       52.23     18.52 o 
  17   1   2      372.84      323.72     24.40 o 
  18   1   2       66.22       65.28     14.14 o 
   0   2   2     7172.06     6525.75     53.89 o 
   1   2   2       94.56      123.96      2.67 o 
   2   2   2    14659.92    14266.05     58.89 o 
   3   2   2     1005.31     1159.12      6.27 o 
   4   2   2    12597.96    12772.44    147.12 o 
   5   2   2      775.88      848.82      7.22 o 
   6   2   2    11379.02    11627.75    161.42 o 
   7   2   2        9.12        6.96      1.87 o 
   8   2   2     9231.34     8976.52     81.40 o 
   9   2   2       54.10       75.44      4.02 o 
  10   2   2     8318.77     7846.06     54.00 o 
  11   2   2       41.68       71.70      8.25 o 
  12   2   2     3261.22     3382.90     34.32 o 
  13   2   2        1.04       24.14      6.57 o 
  14   2   2     1596.65     1724.30     25.19 o 
  15   2   2        4.65       19.22      7.27 o 
  16   2   2     3068.16     3040.91     39.78 o 
  17   2   2       14.77       17.45      7.93 o 
  18   2   2     1885.15     1789.39     44.09 o 
   2   3   2      275.69      253.61      3.57 o 
   3   3   2    11524.72    10857.37    136.07 o 
   4   3   2      213.39      226.28      4.54 o 
   6   3   2      877.23      987.33     11.49 o 
   7   3   2    14020.56    14041.79    122.66 o 
   8   3   2     1041.61     1115.74     11.65 o 
   9   3   2     9734.20    10043.16     62.96 o 
  10   3   2        8.86       23.85      5.96 o 
  11   3   2     4330.68     4437.10     36.86 o 
  12   3   2       33.57       36.87      5.20 o 
  13   3   2     8190.16     8247.52     92.10 o 
  14   3   2       34.41       35.29      6.66 o 
  15   3   2     3536.77     3511.29     56.88 o 
  16   3   2       26.35       16.03      7.47 o 
  17   3   2     1691.03     1805.22     25.35 o 
  18   3   2       30.88       28.20      8.55 o 
   0   4   2       23.74       39.60      7.15 o 
   1   4   2      445.51      424.96      4.57 o 
   2   4   2      159.41      232.64      4.95 o 
   3   4   2      170.11      178.09      2.95 o 
   4   4   2      466.44      484.61      8.56 o 
   5   4   2      706.10      760.43     12.32 o 
   6   4   2      567.28      572.12      8.71 o 
   7   4   2      299.07      374.59     11.02 o 
   8   4   2       45.57       71.84      6.91 o 
   9   4   2      182.65      201.12     12.03 o 
  10   4   2       29.40       33.11      6.55 o 
  11   4   2        0.49       10.54      5.44 o 
  12   4   2       26.00       27.61      4.35 o 
  13   4   2       82.78       92.71     11.60 o 
  14   4   2      119.82      134.66     13.17 o 
  15   4   2       17.76       26.95      9.98 o 
  16   4   2        1.52        8.10      6.45 o 
  17   4   2        3.44       15.57      9.12 o 
   1   5   2     2238.32     2033.14     13.87 o 
   2   5   2      129.90      105.72      2.77 o 
   3   5   2    10287.57     9615.40     52.78 o 
   4   5   2       96.54       87.74      3.13 o 
   6   5   2     2268.40     2344.28     21.30 o 
   7   5   2    11342.63    11145.36    144.27 o 
   8   5   2      495.50      467.68      7.14 o 
   9   5   2     2933.30     3285.01     33.98 o 
  10   5   2       40.74       64.04      7.45 o 
  11   5   2     1431.58     1590.32     27.34 o 
  12   5   2      174.95      167.95     11.32 o 
  13   5   2     5064.87     4836.51     61.47 o 
  14   5   2      136.25      140.25     13.71 o 
  15   5   2     2756.74     2678.81     46.00 o 
  16   5   2       78.05       79.15     11.15 o 
  17   5   2     1094.89     1119.88     24.04 o 
   0   6   2     1095.05     1430.58     19.87 o 
   1   6   2       53.72       62.66      2.63 o 
   2   6   2      254.27      266.55      4.63 o 
   3   6   2       71.28       87.26      3.18 o 
   4   6   2      860.10      995.10     10.74 o 
   5   6   2     1598.23     1847.80     17.63 o 
   6   6   2     2566.83     2657.45     28.40 o 
   7   6   2      376.63      309.13      7.00 o 
   8   6   2      284.38      229.33      6.36 o 
   9   6   2      130.53      166.66      7.97 o 
  10   6   2      392.74      284.56      9.24 o 
  11   6   2       39.05       27.88      5.02 o 
  12   6   2      283.29      304.54      9.12 o 
  13   6   2        0.16       16.20      5.99 o 
  14   6   2       12.49       60.35      7.60 o 
  15   6   2       29.83       39.28      6.80 o 
  16   6   2      512.60      489.88     18.34 o 
  17   6   2      107.31       85.22     12.79 o 
   1   7   2    14003.54    14048.50    264.33 o 
   2   7   2      894.46     1041.49     10.96 o 
   3   7   2     4812.79     5189.62     28.97 o 
   4   7   2      298.07      254.20      3.27 o 
   5   7   2     1301.60     1525.89     19.88 o 
   6   7   2       60.02       50.66      3.81 o 
   7   7   2     2756.57     2618.65     27.98 o 
   8   7   2       24.08       13.29      4.16 o 
   9   7   2     2358.26     1995.74     31.91 o 
  10   7   2      105.08      128.31     12.86 o 
  11   7   2     3882.05     3748.98     41.02 o 
  12   7   2       13.32       10.29      4.30 o 
  13   7   2     1979.02     2255.13     28.42 o 
  14   7   2        7.27        8.62      5.94 o 
  15   7   2      992.54     1098.98     29.30 o 
  16   7   2       14.33       14.64      6.22 o 
  17   7   2      465.53      355.83     22.58 o 
   0   8   2     1702.45     1717.68     28.84 o 
   1   8   2      101.65       75.04      1.96 o 
   2   8   2     2958.82     3102.00     21.46 o 
   3   8   2      552.35      550.56      7.14 o 
   4   8   2      872.37      632.03      6.01 o 
   5   8   2       88.20      110.92      3.92 o 
   6   8   2     1388.52     1246.71     17.45 o 
   7   8   2      189.62      180.11      4.95 o 
   8   8   2      167.97      294.94      7.81 o 
   9   8   2      133.37      180.69     12.96 o 
  10   8   2     1755.37     1816.42     27.03 o 
  11   8   2      703.64      658.71     16.73 o 
  12   8   2     1133.09     1007.05     14.28 o 
  13   8   2        2.23        6.15      5.16 o 
  14   8   2      714.17      632.67     14.77 o 
  15   8   2        7.50        4.36      5.63 o 
  16   8   2      443.97      386.27     16.30 o 
   1   9   2     4549.24     4634.14     29.75 o 
   2   9   2       19.17       24.71      2.17 o 
   3   9   2     3867.04     4026.63     36.92 o 
   4   9   2       29.96       28.46      2.80 o 
   5   9   2     5477.13     5115.67     48.08 o 
   6   9   2      129.90      127.39      7.59 o 
   7   9   2     4906.29     4979.07     42.92 o 
   8   9   2      220.75      216.12      9.21 o 
   9   9   2      921.92     1077.66     20.81 o 
  10   9   2      212.93      219.06     17.32 o 
  11   9   2     2572.23     2468.70     40.75 o 
  12   9   2       24.81       28.78      5.72 o 
  13   9   2      708.80      648.33     17.32 o 
  14   9   2        3.56        7.16      6.03 o 
  15   9   2      712.23      703.03     15.08 o 
  16   9   2       44.49       53.49      8.75 o 
   0  10   2    11705.09    12383.16    168.84 o 
   1  10   2      274.90      264.63     15.07 o 
   2  10   2     7622.77     7328.67     45.84 o 
   3  10   2      814.36      790.12     12.23 o 
   4  10   2     5713.25     5694.44     59.22 o 
   5  10   2       55.92       74.62      5.68 o 
   6  10   2     3462.17     3843.26     43.22 o 
   7  10   2       46.19       43.73      5.37 o 
   8  10   2     6556.95     6496.09     77.99 o 
   9  10   2       27.13       33.94      4.75 o 
  10  10   2     6156.57     5811.70     75.72 o 
  11  10   2      199.61      188.30     14.76 o 
  12  10   2     1998.79     2185.70     48.11 o 
  13  10   2        9.50       10.12      5.22 o 
  14  10   2     1528.04     1530.11     35.31 o 
  15  10   2        8.02        9.87      6.25 o 
   1  11   2       28.87       52.72      7.13 o 
   2  11   2      239.80      218.48     11.54 o 
   3  11   2      214.56      149.63      6.84 o 
   4  11   2       64.81       54.00      6.83 o 
   5  11   2     1286.97     1310.14     22.12 o 
   6  11   2       44.90       39.37      4.58 o 
   7  11   2      313.92      382.02     10.56 o 
   8  11   2       10.02       18.18      5.42 o 
   9  11   2       62.74       62.65      7.22 o 
  10  11   2      269.21      273.17     13.75 o 
  11  11   2       22.77       21.88      5.35 o 
  12  11   2       60.49       55.25      7.44 o 
  13  11   2       34.27       62.72      8.00 o 
  14  11   2       12.72       14.45      6.50 o 
  15  11   2       31.27       21.88      6.09 o 
   0  12   2     8171.38     8276.21    109.28 o 
   1  12   2      194.73      208.00     11.15 o 
   2  12   2     8740.46     8722.47     72.77 o 
   3  12   2       40.07       41.79      7.84 o 
   4  12   2    13502.11    14332.29    232.22 o 
   5  12   2        0.03       -3.63      4.57 o 
   6  12   2     5371.43     5328.56     58.04 o 
   7  12   2      134.29       96.28     10.47 o 
   8  12   2     8962.29     8837.07    137.58 o 
   9  12   2        9.85        6.00      5.80 o 
  10  12   2     4600.51     4696.56     86.22 o 
  11  12   2       66.91       58.63      7.94 o 
  12  12   2     2436.34     2694.63     77.11 o 
  13  12   2        0.02       -2.90      8.21 o 
  14  12   2     2435.57     2353.80     54.12 o 
   1  13   2     2040.72     2008.21     37.76 o 
   2  13   2        3.83        0.71      6.04 o 
   3  13   2     3264.18     3319.24     46.47 o 
   4  13   2      167.81      148.45     15.37 o 
   5  13   2     4395.94     4215.75     70.35 o 
   6  13   2       49.17       42.52      6.47 o 
   7  13   2     4601.73     4743.31     69.62 o 
   8  13   2        4.62       -0.41      6.68 o 
   9  13   2     1152.50     1277.80     24.58 o 
  10  13   2       11.69        3.02      8.15 o 
  11  13   2     1592.38     1526.35     39.42 o 
  12  13   2        1.18        4.69      7.15 o 
  13  13   2      936.96      860.92     23.62 o 
   0  14   2     1695.93     1601.89     42.22 o 
   1  14   2        5.60        2.08      5.37 o 
   2  14   2     2788.57     2748.09     50.56 o 
   3  14   2      169.56      160.81     13.17 o 
   4  14   2     2291.56     2243.20     58.77 o 
   5  14   2      103.74       88.21     11.79 o 
   6  14   2      509.33      416.01     14.23 o 
   7  14   2      230.42      217.63     24.74 o 
   8  14   2     1150.38     1231.59     29.15 o 
   9  14   2        4.78        6.02      7.18 o 
  10  14   2      823.07      941.26     28.46 o 
  11  14   2        0.07        3.80      7.62 o 
  12  14   2      629.45      563.01     18.20 o 
  13  14   2        0.01        3.67     11.38 o 
   1  15   2     7262.33     7622.45    113.07 o 
   2  15   2      415.46      383.01     15.24 o 
   3  15   2     4544.85     4484.41     64.71 o 
   4  15   2       71.24       49.04      7.97 o 
   5  15   2     5613.72     5791.86     86.38 o 
   6  15   2        0.86        0.03      6.24 o 
   7  15   2     4947.04     5057.06     87.31 o 
   8  15   2       75.70       58.92      8.88 o 
   9  15   2     1604.09     1609.53     40.98 o 
  10  15   2        8.46        6.04      7.17 o 
  11  15   2     3437.39     3367.87     76.09 o 
  12  15   2       15.56        9.64     13.43 o 
   0  16   2      189.44      244.95     27.19 o 
   1  16   2        0.20       -8.24      8.24 o 
   2  16   2      115.67       86.36     10.10 o 
   3  16   2      126.24      132.44     16.09 o 
   4  16   2     1041.44      983.74     27.07 o 
   5  16   2       27.09       15.74      7.63 o 
   6  16   2      143.46      143.03     18.04 o 
   7  16   2      101.01       86.72     12.35 o 
   8  16   2      175.53      136.79     21.22 o 
   9  16   2       72.57       63.28     11.73 o 
  10  16   2       33.71       30.52     11.33 o 
  11  16   2        1.92       16.07     13.03 o 
   1  17   2     2488.58     2619.11     56.76 o 
   2  17   2        6.83       -7.36      9.68 o 
   3  17   2      988.13      901.88     27.83 o 
   4  17   2       15.37       20.90      7.26 o 
   5  17   2     1694.55     1775.80     43.75 o 
   6  17   2       10.42        8.97      6.78 o 
   7  17   2     1329.89     1420.56     40.94 o 
   8  17   2       30.66       19.89      9.58 o 
   9  17   2      839.51      787.68     26.63 o 
   0  18   2      962.94      911.57     51.70 o 
   1  18   2       36.62       20.55      6.94 o 
   2  18   2     1138.91     1058.55     33.61 o 
   3  18   2        8.08       -0.43      8.22 o 
   4  18   2     1226.49     1257.38     36.81 o 
   5  18   2        0.88       -1.10      8.06 o 
   6  18   2      172.97      138.56     19.01 o 
   7  18   2       18.16       15.40      6.81 o 
   8  18   2     1019.77      976.50     35.53 o 
   1  19   2       95.74       95.13     16.13 o 
   2  19   2        0.25        7.71      5.32 o 
   3  19   2      226.88      168.52     26.88 o 
   4  19   2       13.67       12.09      8.26 o 
   5  19   2      397.10      415.66     21.69 o 
   0  20   2      337.82      196.85     52.09 o 
   1  20   2        3.23       -2.72      7.94 o 
   2   1   3     2595.61     2829.23     36.09 o 
   3   1   3     9283.30     9034.15     61.44 o 
   4   1   3     1516.84     1777.38     15.64 o 
   5   1   3    11115.32    11139.43    107.10 o 
   6   1   3     1330.73     1296.66     14.71 o 
   7   1   3     8453.05     8385.11     66.88 o 
   8   1   3     1040.51     1014.69     10.82 o 
   9   1   3     4879.99     4798.59     48.49 o 
  10   1   3        0.01        6.66      3.46 o 
  11   1   3     3011.36     2928.03     37.93 o 
  12   1   3      257.22      207.33     11.52 o 
  13   1   3     1498.15     1570.29     24.06 o 
  14   1   3       43.60       42.95      5.49 o 
  15   1   3      695.06      705.12     17.00 o 
  16   1   3       96.65       70.21      9.27 o 
  17   1   3     1096.22     1006.19     23.35 o 
   0   2   3      727.64      738.00     15.14 o 
   1   2   3        2.51        5.08      1.93 o 
   2   2   3     6565.77     7066.50     56.44 o 
   3   2   3     1451.92     1449.53     15.96 o 
   4   2   3     1999.34     2148.01     13.17 o 
   5   2   3        3.44        5.00      2.01 o 
   6   2   3     1364.82     1337.60     12.61 o 
   7   2   3        2.21       10.55      2.88 o 
   8   2   3     1282.71     1330.97     13.40 o 
   9   2   3      871.71      869.01     10.95 o 
  10   2   3      534.23      537.80      9.29 o 
  11   2   3        6.92       15.19      5.51 o 
  12   2   3       21.85       30.10      4.55 o 
  13   2   3       50.33       46.05      6.33 o 
  14   2   3       52.98       31.07      5.79 o 
  15   2   3      183.09      142.54     16.44 o 
  16   2   3       36.36       43.98      6.34 o 
  17   2   3       12.94       30.84      7.15 o 
   1   3   3    13010.01    13078.67     82.87 o 
   2   3   3     4374.56     4605.11     43.59 o 
   3   3   3    12896.95    12842.90    222.15 o 
   4   3   3      980.26      961.35     14.52 o 
   5   3   3    11991.31    11846.89    120.34 o 
   6   3   3       37.94        6.30      1.70 o 
   7   3   3     7271.80     7359.18     69.05 o 
   8   3   3      331.41      214.04      4.06 o 
   9   3   3     3526.21     3718.89     43.75 o 
  10   3   3      237.19      245.77      7.13 o 
  11   3   3     3393.81     3426.28     41.25 o 
  12   3   3        0.18        7.35      4.41 o 
  13   3   3     3687.91     3570.20     58.50 o 
  14   3   3      373.42      387.80     13.89 o 
  15   3   3     2631.09     2580.14     51.61 o 
  16   3   3       14.17       48.06      7.55 o 
  17   3   3     1132.92     1177.32     34.97 o 
   0   4   3    16939.26    16563.45     94.76 o 
   1   4   3      189.95      199.97      6.50 o 
   3   4   3     3471.60     3838.32     60.03 o 
   4   4   3    18041.57    18535.70    561.32 o 
   5   4   3      338.94      313.25      5.61 o 
   6   4   3     8350.83     8375.34     75.22 o 
   7   4   3      618.72      809.74      8.64 o 
   8   4   3     6764.18     6603.11     74.81 o 
   9   4   3      218.19      213.77     11.18 o 
  10   4   3     4929.68     4786.29     47.72 o 
  11   4   3       74.46      133.41     17.64 o 
  12   4   3     3042.24     3185.83     38.18 o 
  13   4   3       76.16      102.37      9.88 o 
  14   4   3     2739.23     2771.01     47.80 o 
  15   4   3       10.02       19.90      8.13 o 
  16   4   3     1488.62     1502.15     24.39 o 
  17   4   3       51.76       28.02      9.42 o 
   1   5   3      215.21      181.38      4.93 o 
   2   5   3     1268.31     1209.74     14.72 o 
   3   5   3      762.76      716.46     11.01 o 
   4   5   3      688.76      684.62     12.21 o 
   5   5   3      153.56      199.76      6.78 o 
   6   5   3        0.38       15.71      3.14 o 
   7   5   3     1277.31     1225.85     12.57 o 
   8   5   3      829.38      703.10     11.81 o 
   9   5   3     1433.04     1344.79     28.97 o 
  10   5   3        0.00       12.06      5.27 o 
  11   5   3      552.99      571.15     12.10 o 
  12   5   3       24.42       19.68      7.75 o 
  13   5   3      364.52      407.83     10.74 o 
  14   5   3        0.82       14.41      7.55 o 
  15   5   3      499.28      488.71     17.68 o 
  16   5   3        0.04       20.86      8.99 o 
  17   5   3      182.20      161.37     21.84 o 
   1   6   3      258.64      298.86      5.42 o 
   2   6   3    22014.64    23613.88    172.33 o 
   3   6   3     1092.75     1055.13     13.67 o 
   5   6   3       97.59       66.26      6.75 o 
   6   6   3    15918.24    16002.59    119.36 o 
   7   6   3      253.25      180.78      6.18 o 
   8   6   3    11944.66    12436.86     81.22 o 
   9   6   3       68.60       66.16      9.61 o 
  10   6   3     8866.57     9195.68    103.42 o 
  11   6   3     1566.03     1344.00     23.22 o 
  12   6   3     6416.29     6432.20     84.38 o 
  13   6   3        0.36       -2.95      4.97 o 
  14   6   3     4398.06     4536.92     78.75 o 
  15   6   3       83.73       57.21      7.23 o 
  16   6   3     3252.40     3427.42     86.84 o 
   1   7   3     9387.47     9430.56     47.84 o 
   2   7   3      610.33      647.35     10.36 o 
   3   7   3     6180.75     6364.77     71.14 o 
   4   7   3        5.64        8.64      3.73 o 
   5   7   3     8489.73     8739.04     45.90 o 
   6   7   3        5.63        6.67      3.18 o 
   7   7   3     4362.20     4403.90     42.94 o 
   8   7   3       55.03       58.66      6.20 o 
   9   7   3     1544.55     1522.14     25.69 o 
  10   7   3       30.83       39.45      6.63 o 
  11   7   3     1633.44     1526.62     25.04 o 
  12   7   3        1.41       13.43      6.49 o 
  13   7   3     1235.75     1170.73     27.21 o 
  14   7   3      141.32      139.41     14.68 o 
  15   7   3      683.94      672.04     18.69 o 
  16   7   3       26.61       22.90      9.81 o 
   0   8   3     5753.28     5652.94     62.60 o 
   1   8   3       73.08       81.29      3.25 o 
   2   8   3     3120.31     2987.06     37.50 o 
   3   8   3      327.92      321.20     15.71 o 
   4   8   3     4196.62     4292.20     45.60 o 
   5   8   3       21.01       36.66      2.84 o 
   6   8   3     4306.35     4439.74     46.68 o 
   7   8   3        3.10       10.28      6.02 o 
   8   8   3     3198.22     3308.46     46.27 o 
   9   8   3       11.01       14.80      5.46 o 
  10   8   3     3174.61     3241.22     39.33 o 
  11   8   3      267.59      232.34     16.15 o 
  12   8   3     2357.95     2310.44     28.82 o 
  13   8   3       36.33       47.97      7.41 o 
  14   8   3      978.35     1030.16     27.66 o 
  15   8   3       39.70       41.65      7.17 o 
  16   8   3     1077.20     1035.42     25.70 o 
   1   9   3    16190.22    16364.74    155.24 o 
   2   9   3      780.02      638.57     13.66 o 
   3   9   3    11350.23    11331.57    110.88 o 
   4   9   3     1175.67     1219.72     22.17 o 
   5   9   3     9137.85     9545.62    118.91 o 
   6   9   3      201.38      138.74     11.31 o 
   7   9   3     9850.64    10169.08    138.02 o 
   8   9   3     1537.98     1471.92     24.48 o 
   9   9   3     6996.95     6981.90     80.65 o 
  10   9   3        1.97        1.48      4.19 o 
  11   9   3     4525.64     4600.68     59.96 o 
  12   9   3      248.18      196.41     18.55 o 
  13   9   3     2632.09     2639.90     34.23 o 
  14   9   3       21.34        9.05      4.61 o 
  15   9   3     1903.44     1914.12     40.29 o 
   0  10   3      205.55      210.40     12.50 o 
   1  10   3     1108.03     1144.13     22.70 o 
   2  10   3      642.30      636.33      7.51 o 
   3  10   3       34.19       49.61      3.65 o 
   4  10   3      755.40      749.16     11.17 o 
   5  10   3      236.91      169.58      7.51 o 
   6  10   3      160.12      175.67      8.15 o 
   7  10   3      270.02      343.50      9.58 o 
   8  10   3      352.64      317.32      8.93 o 
   9  10   3       10.24        3.16      5.03 o 
  10  10   3       16.11       30.84      5.64 o 
  11  10   3      102.45       68.17      8.43 o 
  12  10   3       19.83       29.64      6.07 o 
  13  10   3       54.87       63.83     10.46 o 
  14  10   3        1.49        6.65      5.29 o 
  15  10   3        3.43       14.11      8.85 o 
   1  11   3     4460.86     4526.20     62.18 o 
   2  11   3       84.16       70.72     11.07 o 
   3  11   3     4802.11     4936.80     65.72 o 
   4  11   3      184.48      121.03      9.65 o 
   5  11   3     2553.14     2472.84     38.66 o 
   6  11   3        1.41        0.60      3.44 o 
   7  11   3     2959.56     2933.69     50.14 o 
   8  11   3      126.94      161.14     12.95 o 
   9  11   3     2737.12     2767.83     41.71 o 
  10  11   3      308.21      363.94     12.82 o 
  11  11   3     1708.38     1797.08     46.32 o 
  12  11   3       20.02       27.49      5.12 o 
  13  11   3     1789.54     1756.53     31.88 o 
  14  11   3       35.65       40.70      8.66 o 
   0  12   3     3214.92     3192.35     64.51 o 
   1  12   3      102.86      117.82      9.17 o 
   2  12   3     2188.08     2191.15     34.21 o 
   3  12   3        0.26        3.01      5.29 o 
   4  12   3     1350.87     1356.97     22.65 o 
   5  12   3      201.45      238.24     12.77 o 
   6  12   3      689.72      715.27     20.58 o 
   7  12   3       77.70       40.02      6.79 o 
   8  12   3      859.56      889.40     14.50 o 
   9  12   3       98.81      109.00     12.64 o 
  10  12   3      778.46      754.00     22.10 o 
  11  12   3        0.00        6.49      6.13 o 
  12  12   3      414.93      396.60     23.77 o 
  13  12   3       33.13       28.07      6.88 o 
   1  13   3      260.19      256.98      8.55 o 
   2  13   3       32.30       36.97      5.84 o 
   3  13   3      972.43      941.98     24.88 o 
   4  13   3        7.99        9.69      4.61 o 
   5  13   3      763.05      796.07     16.33 o 
   6  13   3       13.90        6.42      5.94 o 
   7  13   3      844.92      925.26     17.40 o 
   8  13   3       19.14       10.70      5.16 o 
   9  13   3      863.81      809.76     20.09 o 
  10  13   3        4.51        5.98      6.26 o 
  11  13   3      373.34      368.89     18.53 o 
  12  13   3        9.63       18.34      6.72 o 
  13  13   3      599.27      599.08     20.52 o 
   0  14   3     1299.20     1272.92     31.46 o 
   1  14   3      366.03      334.78     11.95 o 
   2  14   3      918.22     1012.10     26.05 o 
   3  14   3        3.50        2.76      5.58 o 
   4  14   3     1298.05     1308.21     22.75 o 
   5  14   3      124.17      122.81     12.77 o 
   6  14   3     1445.58     1309.35     25.97 o 
   7  14   3      277.14      313.57     14.32 o 
   8  14   3      436.89      494.53     18.74 o 
   9  14   3        1.68        5.97      5.69 o 
  10  14   3      572.50      593.06     21.88 o 
  11  14   3       69.50       49.31      8.04 o 
  12  14   3      677.55      625.58     22.37 o 
   1  15   3      336.23      293.11     10.28 o 
   2  15   3      258.54      263.39     11.46 o 
   3  15   3      212.99      220.67     15.82 o 
   4  15   3      132.38      103.89     11.97 o 
   5  15   3      284.46      253.24     14.94 o 
   6  15   3      121.67      113.06     12.72 o 
   7  15   3      391.70      368.73     18.83 o 
   8  15   3       17.89       15.95      4.46 o 
   9  15   3      504.33      525.88     22.78 o 
  10  15   3        9.46        9.23      5.66 o 
  11  15   3      418.53      348.79     28.55 o 
   0  16   3     1751.64     1825.88     66.31 o 
   1  16   3       47.47       56.49      8.23 o 
   2  16   3     1489.08     1494.56     36.12 o 
   3  16   3       47.69       35.17      6.39 o 
   4  16   3     1911.77     1948.45     55.11 o 
   5  16   3        0.01        7.85      8.63 o 
   6  16   3     2399.80     2484.83     67.23 o 
   7  16   3       28.87       20.23     10.23 o 
   8  16   3     1396.30     1399.37     35.93 o 
   9  16   3       53.39       51.91     11.83 o 
  10  16   3     1395.05     1387.23    107.69 o 
   1  17   3        2.16        6.45      8.02 o 
   2  17   3       35.34       22.07      7.45 o 
   3  17   3       80.71       78.77     11.55 o 
   4  17   3        0.03       -2.28     10.67 o 
   5  17   3        7.64       15.83      8.99 o 
   6  17   3       58.85       44.91      7.86 o 
   7  17   3       21.64       30.83      8.84 o 
   8  17   3       69.84       45.30     12.95 o 
   0  18   3     2244.48     2207.92     56.32 o 
   1  18   3       24.59        2.99      8.85 o 
   2  18   3     2097.61     2053.11     42.12 o 
   3  18   3       73.24       68.73     11.45 o 
   4  18   3     1561.77     1618.79     46.86 o 
   5  18   3        0.04        1.65      9.48 o 
   6  18   3     1299.58     1326.00     41.44 o 
   1  19   3     1375.27     1437.62     50.76 o 
   2  19   3        7.03        6.64     11.08 o 
   3  19   3     1347.39     1444.22     45.36 o 
   1   0   4      886.19     1065.57     24.93 o 
   2   0   4    11372.89    10926.68     81.71 o 
   3   0   4      700.80      662.82     13.58 o 
   4   0   4    10985.43    10885.65    128.96 o 
   5   0   4      507.37      497.17     11.16 o 
   6   0   4    20436.52    20494.21    254.25 o 
   7   0   4     3403.17     3515.29     57.10 o 
   8   0   4    11424.76    10750.55    119.20 o 
   9   0   4      236.89      220.21     16.60 o 
  10   0   4     8679.34     8456.12    132.72 o 
  11   0   4       62.81       90.99     17.09 o 
  12   0   4    10641.21    11058.95    182.06 o 
  13   0   4       11.58       -4.91     10.98 o 
  14   0   4     6181.46     6422.44    155.98 o 
  15   0   4      313.04      332.41     23.47 o 
  16   0   4     2569.50     2626.78    104.75 o 
   1   1   4     1441.43     1189.28     15.33 o 
   2   1   4        6.13       20.91      2.63 o 
   3   1   4     5147.30     5251.30     58.34 o 
   4   1   4      278.37      318.41      7.29 o 
   5   1   4     1426.62     1281.63     13.87 o 
   6   1   4      590.30      582.63     11.35 o 
   7   1   4     1552.91     1565.18     18.98 o 
   8   1   4       20.02       22.68      5.69 o 
   9   1   4     2187.56     2638.45     67.60 o 
  10   1   4        3.83       15.14      6.19 o 
  11   1   4     1500.94     1534.59     24.94 o 
  12   1   4      286.49      292.72     21.45 o 
  13   1   4      666.26      523.69     14.32 o 
  14   1   4       40.07       48.93      7.80 o 
  15   1   4     1122.71      975.49     22.78 o 
  16   1   4      106.21       89.76     12.60 o 
   0   2   4     8407.35     8174.78     75.47 o 
   1   2   4      247.37      241.27      5.02 o 
   2   2   4     4415.99     4169.36     37.02 o 
   3   2   4      204.65      206.44      9.71 o 
   4   2   4     7706.07     7425.33     41.64 o 
   5   2   4       38.85       39.66      4.57 o 
   6   2   4     9702.77     9821.27     90.98 o 
   7   2   4      689.19      561.75     14.55 o 
   8   2   4     4037.22     4259.44     39.33 o 
   9   2   4       93.12       88.73      9.49 o 
  10   2   4     2203.03     2317.66     26.13 o 
  11   2   4       67.67       92.22      9.34 o 
  12   2   4     4148.85     4082.17     67.31 o 
  13   2   4       80.53       94.70      9.95 o 
  14   2   4     3109.21     3047.97     50.62 o 
  15   2   4        1.96       18.47      7.08 o 
  16   2   4     1311.47     1322.25     24.54 o 
   1   3   4     6424.03     5901.88     60.96 o 
   2   3   4      211.63      168.53     17.52 o 
   3   3   4    16256.79    17701.49    296.11 o 
   4   3   4      140.92      146.87      5.01 o 
   5   3   4     4405.58     4276.84     37.05 o 
   6   3   4       44.00       61.97      5.89 o 
   7   3   4     6412.76     6264.90     55.25 o 
   8   3   4       56.71       60.55      6.75 o 
   9   3   4     9275.36     9284.85    101.31 o 
  10   3   4      973.32      871.68     14.71 o 
  11   3   4     5868.86     5878.50     70.86 o 
  12   3   4        2.89        3.63      6.87 o 
  13   3   4     2074.73     2146.89     39.32 o 
  14   3   4       22.26       18.24      6.95 o 
  15   3   4     3935.38     3979.05     67.63 o 
  16   3   4        1.37        2.61      7.24 o 
   0   4   4      233.95      337.51      7.90 o 
   1   4   4      248.21      244.03      5.34 o 
   2   4   4      341.08      346.49      8.41 o 
   3   4   4      474.80      568.55      9.61 o 
   4   4   4      373.68      407.54      6.73 o 
   5   4   4      168.24      202.89      8.51 o 
   6   4   4       14.75       20.46      3.72 o 
   7   4   4      378.22      330.72      7.79 o 
   8   4   4       69.86       72.16      5.87 o 
   9   4   4       83.94       83.74      9.82 o 
  10   4   4        1.21       14.77      4.96 o 
  11   4   4        8.39       16.30      6.70 o 
  12   4   4        1.83       16.45      4.77 o 
  13   4   4       37.00       48.63      7.46 o 
  14   4   4       35.01       36.91      5.81 o 
  15   4   4        3.63       29.03      8.54 o 
  16   4   4       42.10       46.01      8.32 o 
   1   5   4     4468.45     4415.29     43.80 o 
   2   5   4     1194.95     1187.15     13.75 o 
   3   5   4     7102.73     7392.34     59.90 o 
   4   5   4      262.98      233.15      8.18 o 
   5   5   4     3229.80     3156.22     38.56 o 
   6   5   4      394.79      398.08      8.28 o 
   7   5   4     3495.85     3462.68     33.58 o 
   8   5   4        0.03        7.87      4.01 o 
   9   5   4     4951.62     4851.47     48.25 o 
  10   5   4      912.81      845.73     18.63 o 
  11   5   4     3370.99     3374.29     57.01 o 
  12   5   4      603.18      502.29     12.60 o 
  13   5   4     1308.75     1420.08     27.89 o 
  14   5   4        6.07        5.26      5.86 o 
  15   5   4     1845.22     1985.85     27.97 o 
  16   5   4       41.02       28.89      8.46 o 
   0   6   4      921.88      977.24     29.78 o 
   1   6   4        0.03        6.08      2.60 o 
   2   6   4       79.45      144.38      8.30 o 
   3   6   4       33.01       47.17      5.69 o 
   4   6   4      334.31      263.03      6.97 o 
   5   6   4      119.08      116.83      9.11 o 
   6   6   4     1228.66     1240.91     17.39 o 
   7   6   4      302.62      224.56      8.26 o 
   8   6   4      139.73      185.59     12.14 o 
   9   6   4      138.67      160.41     12.89 o 
  10   6   4       18.93       46.67      5.51 o 
  11   6   4      378.54      388.16     11.26 o 
  12   6   4      531.09      494.93     11.09 o 
  13   6   4      101.84       93.80     11.33 o 
  14   6   4      316.93      237.15     25.35 o 
  15   6   4       67.29       77.15      9.88 o 
   1   7   4     4144.21     4187.88     42.38 o 
   2   7   4      298.65      288.78      7.46 o 
   3   7   4     2141.92     1909.74     21.65 o 
   4   7   4      156.68      210.52      6.59 o 
   5   7   4     3755.64     3578.54     44.19 o 
   6   7   4        0.55        6.49      3.24 o 
   7   7   4     1858.41     2033.22     26.30 o 
   8   7   4       25.79       13.87      3.77 o 
   9   7   4     2046.61     2247.21     34.80 o 
  10   7   4      128.24       94.10     10.27 o 
  11   7   4     1513.87     1527.17     24.76 o 
  12   7   4        0.78       10.46      4.91 o 
  13   7   4     1127.05      949.76     23.07 o 
  14   7   4        3.25        1.76      7.75 o 
  15   7   4      474.40      402.39     20.78 o 
   0   8   4     1750.09     1686.60     28.02 o 
   1   8   4      404.07      468.52     19.24 o 
   2   8   4      422.82      418.24      7.61 o 
   3   8   4       48.57       39.14      6.59 o 
   4   8   4      517.89      619.96      8.61 o 
   5   8   4      822.77      807.07     15.71 o 
   6   8   4      742.52      745.12     14.84 o 
   7   8   4       36.54       45.53      5.61 o 
   8   8   4     1062.36      917.14     20.00 o 
   9   8   4       14.44       14.82      4.52 o 
  10   8   4      492.03      438.44     12.18 o 
  11   8   4       65.49       63.77      8.58 o 
  12   8   4      822.94      898.73     18.21 o 
  13   8   4      141.01      126.12     11.58 o 
  14   8   4      436.93      460.86     15.36 o 
  15   8   4       25.44       30.55      7.27 o 
   1   9   4     5195.71     5202.03     42.53 o 
   2   9   4        8.23        9.34      3.42 o 
   3   9   4     1705.30     1635.54     26.55 o 
   4   9   4      462.47      434.73      7.72 o 
   5   9   4     2939.36     3133.54     40.97 o 
   6   9   4      145.16      143.41     11.12 o 
   7   9   4     1807.48     1725.90     27.51 o 
   8   9   4       11.27       24.73      4.27 o 
   9   9   4     2100.24     1899.55     26.11 o 
  10   9   4        0.23        6.04      3.92 o 
  11   9   4     1160.30     1210.56     20.37 o 
  12   9   4        1.84       11.53      5.89 o 
  13   9   4      816.67      851.29     19.01 o 
  14   9   4        4.35        8.94      7.72 o 
   0  10   4     3462.95     3201.35     54.70 o 
   1  10   4      149.22      112.28      7.69 o 
   2  10   4     5637.27     5911.96     72.82 o 
   3  10   4      642.27      602.13     15.68 o 
   4  10   4     4209.66     4267.94     75.64 o 
   5  10   4      292.51      290.59      8.28 o 
   6  10   4     3824.77     3737.71     46.93 o 
   7  10   4      158.99      171.24     18.30 o 
   8  10   4     3469.08     3547.45     60.16 o 
   9  10   4       85.17       65.03      8.91 o 
  10  10   4     2328.85     2402.14     40.72 o 
  11  10   4       61.31       50.64      6.64 o 
  12  10   4     2085.96     2028.64     51.78 o 
  13  10   4        0.02        3.04      6.13 o 
  14  10   4     2007.39     2030.87     54.11 o 
   1  11   4      315.47      296.06     14.27 o 
   2  11   4      138.62      137.50     17.65 o 
   3  11   4      294.13      335.83      9.82 o 
   4  11   4       55.34       43.11      6.02 o 
   5  11   4      179.10      175.12     17.67 o 
   6  11   4      218.52      226.91     24.79 o 
   7  11   4      123.22       98.09     10.57 o 
   8  11   4      216.26      223.13     24.47 o 
   9  11   4       49.93       67.20      7.79 o 
  10  11   4        0.09        9.58      7.30 o 
  11  11   4       15.75       30.08      6.05 o 
  12  11   4        1.83       10.01      5.57 o 
  13  11   4        7.43       10.72      4.36 o 
   0  12   4     4815.42     4985.06     90.22 o 
   1  12   4      352.82      327.26     17.50 o 
   2  12   4     8221.68     8299.94     98.53 o 
   3  12   4       61.85       64.41      8.94 o 
   4  12   4     6228.74     6117.35     84.96 o 
   5  12   4       11.93       15.05      5.73 o 
   6  12   4     6613.76     6894.78    117.09 o 
   7  12   4        0.17       -5.60      9.31 o 
   8  12   4     4129.11     4498.19     77.19 o 
   9  12   4       10.12        5.23      7.57 o 
  10  12   4     2912.58     2975.74     58.21 o 
  11  12   4       50.61       40.04      6.99 o 
  12  12   4     2371.84     2342.47     47.47 o 
   1  13   4     2673.21     2739.53     46.22 o 
   2  13   4       23.15       25.00      6.80 o 
   3  13   4     1545.96     1482.02     26.32 o 
   4  13   4       25.52       14.75      7.52 o 
   5  13   4     2429.11     2533.24     49.37 o 
   6  13   4       17.29       14.54      7.48 o 
   7  13   4     1429.21     1422.35     29.92 o 
   8  13   4       43.65       47.73      7.73 o 
   9  13   4     1822.57     1703.79     39.81 o 
  10  13   4       84.82       93.23     10.82 o 
  11  13   4     1400.67     1487.51     35.66 o 
   0  14   4     1814.15     1976.22     82.16 o 
   1  14   4       28.38       34.79      7.90 o 
   2  14   4     1471.30     1353.93     27.63 o 
   3  14   4       78.08       63.59     10.16 o 
   4  14   4     1127.78     1032.83     29.41 o 
   5  14   4        1.10        3.65      7.69 o 
   6  14   4     1343.58     1449.50     35.62 o 
   7  14   4       22.57       19.76      7.62 o 
   8  14   4      710.67      656.97     15.99 o 
   9  14   4      264.87      239.58     19.54 o 
  10  14   4      498.62      399.35     23.49 o 
  11  14   4       23.56       41.80     24.01 o 
   1  15   4     4072.98     4029.25     73.83 o 
   2  15   4      435.13      366.30     29.16 o 
   3  15   4     4004.00     4156.01     92.76 o 
   4  15   4        6.82       19.68     12.97 o 
   5  15   4     4393.01     4493.05    127.04 o 
   6  15   4       41.68       30.07      8.83 o 
   7  15   4     2645.01     2529.91     38.88 o 
   8  15   4       46.33       45.77      7.82 o 
   9  15   4     2625.17     2752.22     66.82 o 
   0  16   4       20.48       17.36      9.86 o 
   1  16   4       17.49        7.24      6.67 o 
   2  16   4      402.00      396.45     30.36 o 
   3  16   4      262.45      242.34     23.23 o 
   4  16   4       97.33      100.11     12.95 o 
   5  16   4        7.55        3.38      7.18 o 
   6  16   4      158.27      128.12     15.06 o 
   7  16   4       39.52       16.80      7.51 o 
   8  16   4      231.44      221.36     20.87 o 
   1  17   4     1423.95     1278.12     33.18 o 
   2  17   4        0.00        4.66      9.34 o 
   3  17   4     1519.23     1690.57     45.10 o 
   4  17   4       49.34       62.64     13.04 o 
   5  17   4      812.74      813.22     29.64 o 
   6  17   4       28.27       25.55      9.32 o 
   0  18   4      546.07      514.86     35.23 o 
   1  18   4       60.04       45.90     10.64 o 
   2  18   4      917.97      941.87     29.52 o 
   3  18   4        1.52        1.15      8.45 o 
   1   1   5     2970.18     3056.42     28.73 o 
   2   1   5      804.48      755.31     10.76 o 
   3   1   5     5119.78     5080.52     45.52 o 
   4   1   5      638.93      603.58      9.56 o 
   5   1   5     5204.90     5181.93     43.16 o 
   6   1   5        7.92       18.44      3.66 o 
   7   1   5     3152.86     3077.68     37.86 o 
   8   1   5      159.66      169.20      8.12 o 
   9   1   5      956.31      989.42     19.50 o 
  10   1   5      578.32      567.14     13.35 o 
  11   1   5     3203.81     3265.75     71.33 o 
  12   1   5       22.25       13.03      4.71 o 
  13   1   5     1953.45     1838.97     35.64 o 
  14   1   5       18.37       12.25      6.22 o 
  15   1   5     1359.71     1287.90     25.75 o 
   0   2   5     1928.96     1870.26     29.12 o 
   1   2   5      140.01      163.72      6.16 o 
   2   2   5      218.36      231.17      8.54 o 
   3   2   5     3031.48     3211.33     24.23 o 
   4   2   5      481.86      500.79      8.04 o 
   5   2   5       50.54       65.39      7.99 o 
   6   2   5       53.21       59.39      6.09 o 
   7   2   5      235.63      260.73      9.85 o 
   8   2   5     1059.74     1026.70     15.44 o 
   9   2   5      385.24      345.45     11.75 o 
  10   2   5      317.23      272.20     12.22 o 
  11   2   5       25.81       22.30      7.07 o 
  12   2   5      218.27      259.00     25.98 o 
  13   2   5      215.11      206.57     18.90 o 
  14   2   5      186.84      224.05     21.19 o 
  15   2   5        3.06       18.83      7.20 o 
   1   3   5     4514.40     4417.58     38.61 o 
   2   3   5      111.53       66.79     15.30 o 
   3   3   5     6075.56     6015.54     50.49 o 
   4   3   5      534.50      538.64     12.26 o 
   5   3   5     6029.48     6105.77     51.05 o 
   6   3   5       18.93       11.63      4.99 o 
   7   3   5     3707.40     3692.36     34.37 o 
   8   3   5      699.14      717.73     14.72 o 
   9   3   5     4003.14     3735.96     44.46 o 
  10   3   5       58.37       31.61      5.04 o 
  11   3   5     2496.15     2403.50     33.54 o 
  12   3   5        0.76       14.44      5.02 o 
  13   3   5     1848.24     1948.17     35.60 o 
  14   3   5       49.65       36.27      5.80 o 
  15   3   5     1112.03     1077.22     25.70 o 
   0   4   5     6100.60     6280.14    106.65 o 
   1   4   5      759.06      794.17     11.64 o 
   2   4   5     4757.87     4939.58     40.06 o 
   3   4   5      704.52      721.61     10.97 o 
   4   4   5     5333.04     5248.06     46.38 o 
   5   4   5        0.07       12.13      4.10 o 
   6   4   5     4566.90     4398.86     36.59 o 
   7   4   5     2169.38     1916.17     20.67 o 
   8   4   5     6468.91     6648.69    123.18 o 
   9   4   5      159.83      162.94     14.79 o 
  10   4   5     3219.23     3277.34     45.15 o 
  11   4   5        1.41        8.61      5.74 o 
  12   4   5     1719.23     1647.13     29.31 o 
  13   4   5        1.12       14.17      6.95 o 
  14   4   5     1936.09     1823.00     42.85 o 
  15   4   5       28.31       46.95      7.90 o 
   1   5   5      841.61      824.62     10.18 o 
   2   5   5      369.63      410.45      9.46 o 
   3   5   5     1666.74     1685.75     24.75 o 
   4   5   5       15.10       26.52      6.54 o 
   5   5   5      915.70      811.06     15.26 o 
   6   5   5      173.25      233.64     17.58 o 
   7   5   5      115.05      122.31     11.80 o 
   8   5   5       39.97       57.14      8.97 o 
   9   5   5      719.35      762.88     13.54 o 
  10   5   5      922.57      860.40     16.54 o 
  11   5   5      116.02      121.26     11.88 o 
  12   5   5        4.47       15.57      6.53 o 
  13   5   5      480.29      424.03     14.87 o 
  14   5   5        0.30       12.55      9.28 o 
  15   5   5      223.90      171.23     39.62 o 
   0   6   5    14726.74    14741.54    334.55 o 
   1   6   5       20.58       49.52      6.22 o 
   2   6   5    13219.90    13350.21     99.41 o 
   3   6   5      179.34      206.94     17.86 o 
   4   6   5     5489.84     5700.12     45.24 o 
   5   6   5     1076.57     1114.02     19.71 o 
   6   6   5     9913.36    10357.30     63.77 o 
   7   6   5        7.03        6.28      4.68 o 
   8   6   5     7903.78     8024.12     93.50 o 
   9   6   5        2.16        7.71      5.67 o 
  10   6   5     6792.68     7072.04     73.05 o 
  11   6   5        6.91        5.31      4.88 o 
  12   6   5     3882.15     3949.46     45.26 o 
  13   6   5        0.24        3.47      6.06 o 
  14   6   5     3427.68     3581.27     56.52 o 
   1   7   5     2418.61     2591.18     32.61 o 
   2   7   5       53.89       53.50      7.82 o 
   3   7   5     2190.25     2210.47     29.69 o 
   4   7   5       48.22       46.86      4.98 o 
   5   7   5     2661.57     2607.79     30.59 o 
   6   7   5      238.98      201.88     13.83 o 
   7   7   5     1870.43     1860.64     27.57 o 
   8   7   5      165.58      159.98     12.62 o 
   9   7   5     1408.77     1383.77     24.15 o 
  10   7   5      191.36      218.39     21.06 o 
  11   7   5     1784.96     1820.24     31.67 o 
  12   7   5       37.54       53.35      7.60 o 
  13   7   5     1171.00     1115.33     19.67 o 
  14   7   5        1.24       12.63      6.30 o 
   0   8   5     5565.76     5562.78     97.31 o 
   1   8   5        0.80        7.64      3.76 o 
   2   8   5     3993.34     3886.16     36.24 o 
   3   8   5        3.97        9.61      5.59 o 
   4   8   5     1237.88     1151.96     18.34 o 
   5   8   5      553.93      619.36     14.88 o 
   6   8   5     3192.22     3135.38     49.83 o 
   7   8   5     1045.08      989.69     16.13 o 
   8   8   5     1862.32     1711.38     24.50 o 
   9   8   5      160.73      157.55     14.73 o 
  10   8   5     1740.79     1723.55     32.49 o 
  11   8   5       14.77       26.31      7.41 o 
  12   8   5     1296.06     1255.68     22.20 o 
  13   8   5        0.01       14.51      6.81 o 
   1   9   5     4999.02     4882.35     47.78 o 
   2   9   5     1226.84     1341.65     24.20 o 
   3   9   5     7735.24     8120.51    118.38 o 
   4   9   5      169.31      132.57     10.36 o 
   5   9   5     7105.59     7134.47    102.98 o 
   6   9   5      122.26      171.40     15.43 o 
   7   9   5     3324.61     3453.76     52.51 o 
   8   9   5       37.93       47.49      7.50 o 
   9   9   5     3614.82     3787.74     59.29 o 
  10   9   5       42.14       16.65      5.37 o 
  11   9   5     3022.82     3022.19     57.65 o 
  12   9   5       41.82       32.14      6.50 o 
  13   9   5     3154.72     3159.98     78.50 o 
   0  10   5        1.60       12.88      8.14 o 
   1  10   5      487.63      455.45     16.86 o 
   2  10   5      209.61      207.73     14.80 o 
   3  10   5      566.80      506.44     15.67 o 
   4  10   5        9.28       18.67      7.17 o 
   5  10   5      108.44      136.34      9.82 o 
   6  10   5        7.89       27.87      6.91 o 
   7  10   5        0.03        3.69      7.11 o 
   8  10   5       11.58       18.48      4.89 o 
   9  10   5        0.75       13.70      6.55 o 
  10  10   5      145.53      129.25     17.03 o 
  11  10   5        1.03       16.05      6.54 o 
  12  10   5       51.08       60.89      8.87 o 
   1  11   5     1704.92     1655.40     32.54 o 
   2  11   5      190.97      199.06     14.67 o 
   3  11   5     3666.39     3652.42     57.12 o 
   4  11   5      281.31      293.38     18.37 o 
   5  11   5     2720.51     2768.75     56.05 o 
   6  11   5      311.29      263.28     27.63 o 
   7  11   5     1514.36     1566.18     33.30 o 
   8  11   5      160.00      184.92     18.59 o 
   9  11   5     1789.44     1720.12     56.80 o 
  10  11   5        0.87       13.28      5.84 o 
  11  11   5     1078.23     1010.31     24.97 o 
  12  11   5       21.12       17.82      6.74 o 
   0  12   5      396.08      440.45     24.02 o 
   1  12   5        0.17        1.87      5.85 o 
   2  12   5      714.75      722.44     17.02 o 
   3  12   5       42.12       39.33      6.72 o 
   4  12   5      399.43      383.50     15.07 o 
   5  12   5      163.19      194.31     18.39 o 
   6  12   5     1036.90      997.57     21.44 o 
   7  12   5       10.12       19.58      7.15 o 
   8  12   5      431.90      410.26     28.64 o 
   9  12   5       79.79       67.15      8.90 o 
  10  12   5      382.52      409.59     17.92 o 
  11  12   5      114.91      140.35     14.48 o 
   1  13   5      580.47      607.99     19.61 o 
   2  13   5        0.04        5.88      4.67 o 
   3  13   5     1298.55     1340.42     35.70 o 
   4  13   5      150.57      132.50     16.46 o 
   5  13   5      746.81      721.17     20.56 o 
   6  13   5        7.67       10.43      6.26 o 
   7  13   5      387.11      337.19     17.14 o 
   8  13   5        1.23       11.58      7.26 o 
   9  13   5      286.71      283.88     25.19 o 
  10  13   5       79.34       68.30     11.02 o 
   0  14   5     1442.68     1438.07     46.83 o 
   1  14   5      224.07      231.55     19.05 o 
   2  14   5      545.96      502.64     17.95 o 
   3  14   5      153.40      125.91     14.43 o 
   4  14   5      402.63      397.74     36.87 o 
   5  14   5      111.98       96.41     13.89 o 
   6  14   5      672.21      732.13     20.29 o 
   7  14   5        6.77        7.81      5.01 o 
   8  14   5      640.39      619.38     16.83 o 
   9  14   5        0.18        4.65      6.89 o 
   1  15   5      392.79      348.58     15.14 o 
   2  15   5       31.55       14.48      5.93 o 
   3  15   5      547.94      482.99     27.08 o 
   4  15   5        5.46        9.77      6.23 o 
   5  15   5      527.54      534.70     27.35 o 
   6  15   5       62.14       60.43      9.28 o 
   7  15   5      316.15      310.86     22.44 o 
   0  16   5     3059.18     3083.14     99.67 o 
   1  16   5       36.76       15.95      8.50 o 
   2  16   5     1505.02     1500.24     40.97 o 
   3  16   5        6.60       11.74      7.26 o 
   4  16   5     1138.27     1124.05     26.46 o 
   5  16   5       12.21       11.74      6.33 o 
   1  17   5        1.18        7.24      6.45 o 
   2  17   5       34.09       37.90      8.14 o 
   0   0   6     3126.27     3038.57     74.88 o 
   1   0   6       41.80       49.77      8.31 o 
   2   0   6    17177.99    17143.10    155.51 o 
   3   0   6       17.19       35.94      9.77 o 
   4   0   6    16009.80    16461.24    160.17 o 
   5   0   6        3.48       10.41      4.94 o 
   6   0   6    14652.64    14777.63    164.13 o 
   7   0   6      914.02      856.74     25.61 o 
   8   0   6     4062.69     4308.97     81.38 o 
   9   0   6        7.00        3.30      8.21 o 
  10   0   6     5991.14     6299.47    143.11 o 
  11   0   6      223.74      184.44     27.30 o 
  12   0   6     2856.97     2613.90    108.04 o 
  13   0   6        0.06        5.58      6.90 o 
  14   0   6     3010.27     2809.11     85.29 o 
   1   1   6     2054.70     2075.71     21.88 o 
   2   1   6       21.81       65.58      9.04 o 
   3   1   6     1213.04     1211.73     20.07 o 
   4   1   6      201.72      231.47     12.36 o 
   5   1   6     2432.34     2493.85     22.27 o 
   6   1   6       27.22       66.98     10.11 o 
   7   1   6     1778.79     1755.62     24.42 o 
   8   1   6       12.67       20.00      5.70 o 
   9   1   6     1380.87     1195.96     21.05 o 
  10   1   6        4.30       28.07      9.87 o 
  11   1   6      239.25      230.70     25.25 o 
  12   1   6        7.00       35.08      8.73 o 
  13   1   6      565.48      600.88     17.16 o 
  14   1   6        0.04       17.01      8.42 o 
   0   2   6     4144.57     4228.90     46.69 o 
   1   2   6      126.80      140.66     12.93 o 
   2   2   6     7021.09     7006.21     51.99 o 
   3   2   6        7.06       13.71      5.19 o 
   4   2   6     5582.63     5644.75     54.83 o 
   5   2   6       51.34       68.99      8.40 o 
   6   2   6     3075.09     3098.26     37.40 o 
   7   2   6       14.91       41.88      5.37 o 
   8   2   6     1612.73     1533.14     22.23 o 
   9   2   6       48.58       36.35      7.26 o 
  10   2   6     2648.79     2506.64     44.91 o 
  11   2   6       34.62       21.10      7.29 o 
  12   2   6     1821.68     1821.08     40.14 o 
  13   2   6       49.15       53.67      7.83 o 
   1   3   6    11333.13    11245.76     86.03 o 
   2   3   6      288.51      264.12     11.66 o 
   3   3   6     5171.13     5024.45     56.94 o 
   4   3   6      204.67      247.53     14.40 o 
   5   3   6     6180.29     6231.11     68.79 o 
   6   3   6       11.73       12.04      4.96 o 
   7   3   6     4876.84     5132.57     64.74 o 
   8   3   6        1.08        6.27      4.00 o 
   9   3   6     4331.76     4194.06     60.27 o 
  10   3   6       90.12      107.69     12.61 o 
  11   3   6     1375.68     1389.99     28.96 o 
  12   3   6       29.50       19.05      6.55 o 
  13   3   6     2577.54     2470.22     46.07 o 
   0   4   6      316.04      394.33     15.98 o 
   1   4   6        0.27       20.55      5.42 o 
   2   4   6      135.63      173.64      9.92 o 
   3   4   6       27.59       38.84      4.85 o 
   4   4   6      242.43      199.52      9.59 o 
   5   4   6       34.32       48.57      6.45 o 
   6   4   6      120.40      105.16      9.91 o 
   7   4   6      146.43      171.90     16.46 o 
   8   4   6       67.87       83.88      8.52 o 
   9   4   6        7.03       16.68      6.22 o 
  10   4   6        6.96       21.75      5.46 o 
  11   4   6       49.20       48.41      7.62 o 
  12   4   6      152.31      163.87     19.65 o 
  13   4   6       12.18       17.92      7.96 o 
   1   5   6     7910.95     7790.45     52.16 o 
   2   5   6        0.63        9.06      3.76 o 
   3   5   6     2816.52     2820.11     39.16 o 
   4   5   6       53.14       54.53      5.82 o 
   5   5   6     1615.70     1591.01     21.99 o 
   6   5   6        4.74       16.76      4.62 o 
   7   5   6     3119.55     2999.82     41.39 o 
   8   5   6        0.61        5.87      5.08 o 
   9   5   6     2425.06     2533.74     40.30 o 
  10   5   6      129.83      137.25     14.56 o 
  11   5   6     1263.29     1317.97     28.59 o 
  12   5   6      162.72      158.78     17.86 o 
  13   5   6      843.81      774.09     17.66 o 
   0   6   6     1023.59      959.61     29.72 o 
   1   6   6      348.57      367.93     14.25 o 
   2   6   6     1890.55     1896.15     29.23 o 
   3   6   6       28.40       22.09      4.82 o 
   4   6   6       85.79      126.63     12.24 o 
   5   6   6      136.80      159.99      9.93 o 
   6   6   6      178.63      144.91     10.60 o 
   7   6   6        0.62       15.01      5.82 o 
   8   6   6       23.96       38.55      6.25 o 
   9   6   6        6.17       16.48      6.42 o 
  10   6   6      454.41      431.11     12.50 o 
  11   6   6       65.97       39.76      6.83 o 
  12   6   6       63.62       58.84      6.84 o 
  13   6   6       79.65       66.39     18.14 o 
   1   7   6     1881.44     1755.72     27.24 o 
   2   7   6      137.45      162.02     15.47 o 
   3   7   6     1251.84     1518.10     26.40 o 
   4   7   6        8.45        5.93      4.84 o 
   5   7   6      966.12     1064.15     15.93 o 
   6   7   6       50.06       61.89      6.87 o 
   7   7   6     2836.37     2604.34     39.12 o 
   8   7   6        0.48        8.87      5.35 o 
   9   7   6     1218.57     1190.67     23.96 o 
  10   7   6       22.37       29.08      4.96 o 
  11   7   6      903.50      903.48     15.48 o 
  12   7   6        2.46        7.30      5.25 o 
   0   8   6      686.14      762.28     19.31 o 
   1   8   6       62.75       66.76      7.88 o 
   2   8   6      512.39      536.92     13.47 o 
   3   8   6        4.42       11.83      4.50 o 
   4   8   6     2435.30     2293.33     27.55 o 
   5   8   6       51.02       54.57      7.28 o 
   6   8   6      909.02      928.32     26.48 o 
   7   8   6       31.92       22.47      6.88 o 
   8   8   6      461.98      568.21     14.98 o 
   9   8   6        6.50        9.79      6.20 o 
  10   8   6      112.10      112.98     12.10 o 
  11   8   6       22.78       17.79      4.95 o 
  12   8   6      255.90      217.30     26.49 o 
   1   9   6     1424.44     1376.86     23.36 o 
   2   9   6        6.19        5.48      5.94 o 
   3   9   6      832.22      847.96     18.57 o 
   4   9   6      194.09      182.77     19.91 o 
   5   9   6      872.96      851.32     25.39 o 
   6   9   6       41.89       63.26     10.67 o 
   7   9   6     1228.21     1182.02     32.74 o 
   8   9   6       52.34       46.48      9.35 o 
   9   9   6      781.16      831.51     21.62 o 
  10   9   6        0.21        5.77      5.36 o 
  11   9   6     1117.33     1057.92     18.17 o 
   0  10   6     2732.63     3076.44     63.50 o 
   1  10   6       86.63      112.90     13.04 o 
   2  10   6     2208.98     2315.82     46.95 o 
   3  10   6       19.69       20.09      7.76 o 
   4  10   6     5243.27     5273.82     90.07 o 
   5  10   6       19.63       12.56     11.02 o 
   6  10   6     2018.70     2224.55     46.25 o 
   7  10   6       31.08       34.02     10.24 o 
   8  10   6     1739.75     1745.60     42.05 o 
   9  10   6       85.82      105.82     11.82 o 
  10  10   6     1118.88      995.12     18.80 o 
   1  11   6       53.06       69.97      9.56 o 
   2  11   6       29.59       17.46      8.01 o 
   3  11   6       41.98       78.56      9.60 o 
   4  11   6        2.22        8.11      9.02 o 
   5  11   6        0.87        9.05      8.13 o 
   6  11   6       35.42       32.16      8.57 o 
   7  11   6        8.84       19.02      8.54 o 
   8  11   6       27.07       17.86      9.15 o 
   9  11   6      118.85      111.56     14.07 o 
   0  12   6     2597.48     2600.64     64.09 o 
   1  12   6       18.10       23.09      7.67 o 
   2  12   6     4084.42     4226.44     56.36 o 
   3  12   6       57.53       76.13     13.48 o 
   4  12   6     3878.24     4119.20     86.72 o 
   5  12   6        2.89       17.88      9.42 o 
   6  12   6     2317.38     2370.02     37.13 o 
   7  12   6       26.09       24.31      9.31 o 
   8  12   6     2170.09     2086.48     51.85 o 
   1  13   6     2501.54     2562.20     51.32 o 
   2  13   6        0.02       12.17      8.90 o 
   3  13   6     1668.84     1815.48     31.38 o 
   4  13   6       48.97       44.79      8.65 o 
   5  13   6     1010.32      997.77     25.86 o 
   6  13   6       23.08       20.52      7.06 o 
   7  13   6     1271.04     1323.68     36.36 o 
   0  14   6        2.79       21.22     10.05 o 
   1  14   6        2.65        7.55      6.26 o 
   2  14   6      547.88      524.64     19.69 o 
   3  14   6       22.05       22.44      8.33 o 
   4  14   6      704.31      739.50     24.11 o 
   5  14   6        0.83       11.95      7.84 o 
   1  15   6     2990.80     2974.21     91.73 o 
   2  15   6      131.85      125.09     13.39 o 
   3  15   6     1454.02     1481.27     44.27 o 
   1   1   7     1319.48     1289.67     19.87 o 
   2   1   7      108.43       76.99      8.03 o 
   3   1   7     1619.09     1639.19     21.55 o 
   4   1   7       38.53       30.89      4.91 o 
   5   1   7     2103.68     2144.43     31.77 o 
   6   1   7      109.77      126.27     12.76 o 
   7   1   7     1093.56     1087.06     17.02 o 
   8   1   7      182.19      155.35     14.43 o 
   9   1   7      721.05      703.74     14.33 o 
  10   1   7      118.90      114.28     12.86 o 
  11   1   7     1196.87     1091.82     21.70 o 
   0   2   7      149.91      147.92     21.12 o 
   1   2   7      309.27      245.38     11.09 o 
   2   2   7       38.97       61.53      7.40 o 
   3   2   7        0.23       10.63      4.37 o 
   4   2   7      278.53      296.32      9.78 o 
   5   2   7       15.64       14.85      5.79 o 
   6   2   7        7.56       19.91      5.51 o 
   7   2   7      228.13      266.79     19.12 o 
   8   2   7      123.93      129.87     13.99 o 
   9   2   7       61.37       93.70     12.00 o 
  10   2   7        9.95       22.59      5.64 o 
  11   2   7       47.99       25.60      6.07 o 
   1   3   7     1781.81     1802.51     23.08 o 
   2   3   7      490.23      485.13     12.27 o 
   3   3   7     2251.39     2205.40     32.00 o 
   4   3   7       77.13       73.84      7.87 o 
   5   3   7     3476.82     3323.95     45.12 o 
   6   3   7       73.85       50.37      7.13 o 
   7   3   7     2906.82     2953.91     49.75 o 
   8   3   7        5.20       13.71      6.85 o 
   9   3   7     1688.02     1779.75     38.97 o 
  10   3   7        0.33        8.11      6.13 o 
  11   3   7     1112.85     1087.83     23.98 o 
   0   4   7     2568.81     2608.54     34.20 o 
   1   4   7       93.74       74.65      9.82 o 
   2   4   7     2341.11     2368.57     27.67 o 
   3   4   7      192.66      207.78     17.97 o 
   4   4   7     1454.85     1482.58     24.13 o 
   5   4   7      223.59      177.62     13.92 o 
   6   4   7     1827.00     2059.86     46.02 o 
   7   4   7       22.70       19.03      5.21 o 
   8   4   7     3642.22     3522.63     59.21 o 
   9   4   7        0.03        8.14      5.72 o 
  10   4   7     2701.62     2698.85     49.37 o 
  11   4   7       88.48       93.67     12.74 o 
   1   5   7      998.63      926.93     14.47 o 
   2   5   7       98.41       66.78      8.66 o 
   3   5   7      597.03      552.65     13.83 o 
   4   5   7        9.15       23.96      5.65 o 
   5   5   7      229.26      258.78     20.75 o 
   6   5   7       77.26      109.47     11.78 o 
   7   5   7      232.47      238.61     17.15 o 
   8   5   7       18.84       39.19      8.98 o 
   9   5   7      136.48       86.52     11.32 o 
  10   5   7        8.39       21.81      8.88 o 
  11   5   7      241.56      217.15     28.60 o 
   0   6   7     5302.46     5376.82     93.57 o 
   1   6   7       11.27       32.05      6.60 o 
   2   6   7     6809.12     7009.58    107.07 o 
   3   6   7       10.69       18.76      5.94 o 
   4   6   7     3572.94     3574.18     55.11 o 
   5   6   7      170.62      214.86     13.91 o 
   6   6   7     3741.43     3634.97     40.82 o 
   7   6   7        0.42        6.85      5.18 o 
   8   6   7     3678.53     3764.28     35.71 o 
   9   6   7        3.96       14.06      5.93 o 
  10   6   7     4944.58     5161.05    121.41 o 
   1   7   7     1298.68     1355.48     29.37 o 
   2   7   7      245.32      253.35     20.92 o 
   3   7   7      681.12      709.23     14.22 o 
   4   7   7        2.94       12.18      6.48 o 
   5   7   7     1116.15     1141.17     26.42 o 
   6   7   7       19.01       18.26      6.16 o 
   7   7   7      996.47     1044.28     30.18 o 
   8   7   7       25.50       28.15      7.10 o 
   9   7   7     1151.89     1167.31     26.70 o 
  10   7   7       21.29       22.87     10.27 o 
   0   8   7     1634.87     1564.56     41.63 o 
   1   8   7        2.99       18.24      8.75 o 
   2   8   7     1761.40     1696.64     33.38 o 
   3   8   7      345.75      336.15     22.15 o 
   4   8   7     1614.86     1641.73     40.22 o 
   5   8   7       34.43       42.40     10.11 o 
   6   8   7     1198.57     1122.45     30.07 o 
   7   8   7       21.21       18.40      8.67 o 
   8   8   7      834.33      896.65     23.42 o 
   9   8   7        0.20        9.39      7.76 o 
   1   9   7     3251.94     3409.54     52.00 o 
   2   9   7        0.99       11.62      6.26 o 
   3   9   7     2797.29     2799.30     37.95 o 
   4   9   7       18.60       38.63      9.63 o 
   5   9   7     3028.50     3130.71     35.84 o 
   6   9   7        1.36       18.70      7.34 o 
   7   9   7     2295.14     2342.49     45.72 o 
   8   9   7      274.00      279.14     26.84 o 
   0  10   7       49.31       59.82     12.09 o 
   1  10   7       26.44       28.70      5.12 o 
   2  10   7      134.00      149.78     16.78 o 
   3  10   7        2.26        2.35      7.99 o 
   4  10   7       19.21       31.21      8.75 o 
   5  10   7       13.16       28.57      8.42 o 
   6  10   7       43.03       50.60      9.27 o 
   7  10   7        6.45       15.55      7.20 o 
   1  11   7      624.58      642.14     18.03 o 
   2  11   7       36.29       50.78      8.37 o 
   3  11   7     1426.73     1378.57     26.04 o 
   4  11   7       31.85       22.44      5.95 o 
   5  11   7     1777.56     1829.46     47.98 o 
   6  11   7       59.26       36.12      7.65 o 
   0  12   7       27.15       29.98     10.91 o 
   1  12   7        0.01        7.18      4.86 o 
   2  12   7      245.47      219.44     26.19 o 
   3  12   7       16.37       15.69      5.67 o 
   4  12   7      339.21      376.84     24.28 o 
   1  13   7      544.15      490.60     20.77 o 
   0   0   8     3395.00     3466.90     90.60 o 
   1   0   8       12.72       11.69     12.59 o 
   2   0   8     3270.31     3176.57     54.96 o 
   3   0   8        4.33       13.97      8.57 o 
   4   0   8     5397.03     5234.24    147.85 o 
   5   0   8       26.25       26.87     15.16 o 
   6   0   8     7186.72     7443.30    155.66 o 
   7   0   8       94.67       80.47     14.96 o 
   8   0   8     3189.59     3066.75     96.43 o 
   1   1   8      165.54      163.44     17.03 o 
   2   1   8       87.56       77.94     11.09 o 
   3   1   8     1034.67     1121.73     37.72 o 
   4   1   8       30.42       43.93      9.24 o 
   5   1   8     1230.65     1248.54     29.56 o 
   6   1   8        1.27       18.15      7.59 o 
   7   1   8      888.26      858.14     22.51 o 
   8   1   8        4.70       18.48      6.96 o 
   0   2   8     2831.30     2915.04     47.42 o 
   1   2   8        0.31       13.46      6.20 o 
   2   2   8     1736.26     1722.33     30.55 o 
   3   2   8        0.00       13.71      6.02 o 
   4   2   8     1497.85     1439.69     31.26 o 
   5   2   8       12.85       17.41      6.85 o 
   6   2   8     1466.35     1516.53     23.84 o 
   7   2   8       24.71       30.96      7.38 o 
   8   2   8     1042.98     1042.76     21.65 o 
   1   3   8     2465.92     2446.90     40.42 o 
   2   3   8       38.36       31.84      6.88 o 
   3   3   8     3258.74     3455.67     58.13 o 
   4   3   8       26.32       37.86      7.12 o 
   5   3   8     1757.14     1734.90     23.31 o 
   6   3   8       21.99       18.98      6.87 o 
   7   3   8     1832.45     1735.74     33.33 o 
   8   3   8       18.01       11.83      8.60 o 
   0   4   8       63.41       39.19      9.53 o 
   1   4   8        0.16       10.96      5.84 o 
   2   4   8       16.72       23.71      5.48 o 
   3   4   8       47.32       47.15      6.65 o 
   4   4   8        0.49       15.56      5.21 o 
   5   4   8        0.26        9.72      4.96 o 
   6   4   8       27.72       62.68      9.03 o 
   7   4   8        1.75       10.38      6.96 o 
   8   4   8       12.39       15.89      6.09 o 
   1   5   8     2221.06     2213.14     40.12 o 
   2   5   8        0.11       14.13      4.94 o 
   3   5   8     1339.20     1282.41     18.31 o 
   4   5   8        4.33       10.13      4.95 o 
   5   5   8      365.39      353.48     14.19 o 
   6   5   8       16.49       13.82      6.00 o 
   7   5   8      723.79      720.99     16.97 o 
   0   6   8      826.45      950.91     33.24 o 
   1   6   8        0.55        9.87      6.21 o 
   2   6   8      103.59      106.26     11.45 o 
   3   6   8       16.05       15.38      5.82 o 
   4   6   8        5.42        7.64      4.93 o 
   5   6   8       56.32       46.55      9.87 o 
   6   6   8        2.11       10.05      6.21 o 
   7   6   8        2.60       14.55     17.40 o 
   1   7   8      427.85      466.61     17.69 o 
   2   7   8       35.35       41.23      6.44 o 
   3   7   8      737.44      545.25     20.08 o 
   4   7   8       28.88       21.15      8.16 o 
   5   7   8     1180.36     1163.16     33.35 o 
   6   7   8       40.88       32.64      9.41 o 
   0   8   8      179.89      161.23     24.36 o 
   1   8   8        0.05        7.27      5.24 o 
   2   8   8       52.69       57.00      7.42 o 
   3   8   8        9.49       17.50      7.36 o 
   4   8   8      395.16      439.35     25.59 o 
   5   8   8       67.12       71.32     17.29 o 
   1   9   8     1160.55     1169.08     28.90 o 
   2   9   8        9.69       15.50      6.92 o 
   3   9   8      779.21      716.29     19.52 o 
   1   1   9     1004.58     1021.85     19.26 o 
   2   1   9       90.88      115.62     12.50 o 
   0   2   9      461.90      425.05     19.35 o 
   1   2   9       37.88       53.34      9.22 o 
                                                 
